# Supplementary material for: A naturally occurring canine model of syndromic congenital microphthalmia
Source: G3 (Bethesda). 2024 Apr 29;14(6):jkae067. doi: 10.1093/g3journal/jkae067 (PMC11152080; doi:10.1093/g3journal/jkae067)
Supplement: jkae067_Supplementary_Data [file jkae067_supplementary_data.zip]

Archive with 2 entries (2 files):
- Supplementary_File_1_G3-2024-404875.pdf
- Supplementary_File_2_G3-2024-404875.pdf
